# Supplementary material for: Modulation of Synthetic Tracheal Grafts with Extracellular Matrix Coatings
Source: Bioengineering (Basel). 2021 Aug 20;8(8):116. doi: 10.3390/bioengineering8080116 (PMC8389233; doi:10.3390/bioengineering8080116)
Supplement: Supplementary file 1 [file bioengineering-08-00116-s001.zip]

Archive with 1 entries (1 files):
- bioengineering-1264691-supplementary.pdf
